# Supplementary material for: Diagnostics and Group Therapy in Patients with Persistent Postural-Perceptual Dizziness and Anxiety Disorder: Biomarkers and Neurofunctional Correlates of Underlying Treatment Effects
Source: Diagnostics (Basel). 2025 Jul 8;15(14):1729. doi: 10.3390/diagnostics15141729 (PMC12293719; doi:10.3390/diagnostics15141729)
Supplement: Supplementary file 1 [file diagnostics-15-01729-s001.zip]

Archive with 1 entries (1 files):
- diagnostics-3606096-supplementary.pdf
